# Supplementary material for: Ag-Modified Porous Perovskite-Type LaFeO3 for Efficient Ethanol Detection
Source: Nanomaterials (Basel). 2022 May 22;12(10):1768. doi: 10.3390/nano12101768 (PMC9143232; doi:10.3390/nano12101768)
Supplement: Supplementary file 1 [file nanomaterials-12-01768-s001.zip]

Archive with 1 entries (1 files):
- nanomaterials-1731579-supplementary.pdf
